# Supplementary material for: Effect of Boswellia serrata on Pain Intensity, Central and Peripheral Sensitization, and Pain Modulation in Healthy Volunteers—A Randomized, Double-Blind, Placebo-Controlled, Cross-Over Pilot Trial
Source: Nutrients. 2026 Jun 6;18(12):1839. doi: 10.3390/nu18121839 (PMC13304964; doi:10.3390/nu18121839)
Supplement: Supplementary file 1 [file nutrients-18-01839-s001.zip]

Archive with 2 entries (2 files):
- nutrients-4270841-supplementary Table S1.pdf
- nutrients-4270841-supplementary TableS2.pdf
